# Supplementary material for: 3,4-Dihydroxybenzenesulfonyl-Functionalized Polyethyleneimine for Uranium Chelation
Source: Polymers (Basel). 2025 Aug 21;17(16):2256. doi: 10.3390/polym17162256 (PMC12389725; doi:10.3390/polym17162256)
Supplement: Supplementary file 1 [file polymers-17-02256-s001.zip]

Archive with 1 entries (1 files):
- polymers-3749362-supplementary.pdf
